# Supplementary material for: Reconstitution of surface lipoprotein translocation through the Slam translocon
Source: eLife. 2022 Apr 27;11:e72822. doi: 10.7554/eLife.72822 (PMC9090332; doi:10.7554/eLife.72822)
Supplement: Figure 1—source data 1. [file elife-72822-fig1-data1.zip › Figure 1 - source data 1. Quantification of in vitro translocation of purified TbpB.csv]

	Folded	Folded	Folded	Folded	Folded	Folded	Unfolded	Unfolded	Unfolded	Unfolded	Unfolded	Unfolded
Empty	0.02769707	0.15905201	0.06		0.09*	0.25*	0.1229701	0.04070869	0.125	0.25*		0.31*
Bam	0.05992122	0.10570158	0.06		0.17*	0.17*	0.01218278	0.0649851	0.159	0.26*	0.16*
Slam1	0.00312842	0.11770295	0.06*		0.2*	0.16	3.64198463	3.70258114		1.72*	1.63*	3.16
Bam+Slam1	0.02259657	0.17172677	0.07				1.90867145	1.1612809*	3.424			3.04
* excluded data
