# Supplementary material for: Reconstitution of surface lipoprotein translocation through the Slam translocon
Source: eLife. 2022 Apr 27;11:e72822. doi: 10.7554/eLife.72822 (PMC9090332; doi:10.7554/eLife.72822)
Supplement: Figure 1—figure supplement 2—source data 1. [file elife-72822-fig1-figsupp2-data1.zip]

Archive with 1 entries (1 files):
- Figure 1 - figure supplement 2 - source data 1. Fluorescent signal of TbpB on the surface of E. coli.csv
