# Supplementary material for: Reconstitution of surface lipoprotein translocation through the Slam translocon
Source: eLife. 2022 Apr 27;11:e72822. doi: 10.7554/eLife.72822 (PMC9090332; doi:10.7554/eLife.72822)
Supplement: Figure 1—figure supplement 2—source data 1. [file elife-72822-fig1-figsupp2-data1.zip › Figure 1 - figure supplement 2 - source data 1. Fluorescent signal of TbpB on the surface of E. coli.csv]

	Empty	Nme Slam1	Mcat Slam1	Nme Slam2	Ngo Slam2
	1230	37345	34639	4251	2928
	968	41480	35263	5161	2563
	833	40083	38018	7801	2657
