# Supplementary material for: Reconstitution of surface lipoprotein translocation through the Slam translocon
Source: eLife. 2022 Apr 27;11:e72822. doi: 10.7554/eLife.72822 (PMC9090332; doi:10.7554/eLife.72822)
Supplement: Source data 1. [file elife-72822-data1.zip]

Archive with 1 entries (1 files):
- 3f4730fa-c9d3-4680-8669-ed53a5872e05.rar
